# Supplementary material for: Dynamic Changes in Meat Quality, Volatile Organic Compounds, and Microbial Community of Xiangxi Yellow Cattle Beef During Chilled Storage
Source: Foods. 2025 Mar 25;14(7):1139. doi: 10.3390/foods14071139 (PMC11988651; doi:10.3390/foods14071139)
Supplement: Supplementary file 1 [file foods-14-01139-s001.zip]

Archive with 1 entries (1 files):
- foods-3526446-supplementary.pdf
